# Supplementary material for: Maize Grain Metabolite Profiling by NMR: Effects of Growing Year, Variety, and Cropping System
Source: Molecules. 2024 Aug 29;29(17):4097. doi: 10.3390/molecules29174097 (PMC11397060; doi:10.3390/molecules29174097)
Supplement: Supplementary file 1 [file molecules-29-04097-s001.zip]

Archive with 1 entries (1 files):
- molecules-3146064-supplementary.pdf
